# Supplementary material for: Utilization of high-fidelity simulation to address challenges with the basic science immunology education of preclinical medical students
Source: BMC Med Educ. 2019 Sep 14;19:352. doi: 10.1186/s12909-019-1786-5 (PMC6744639; doi:10.1186/s12909-019-1786-5)
Supplement: Supplementary file 3 — Simulation Likert Evaluation Raw Data. Raw data for Likert Post Simulation Evaluation Data is organized in columns corresponding to each of the 4 items assessed and scaled 1–5. (XLSX 14 kb) [file 12909_2019_1786_MOESM3_ESM.xlsx]

## Sheet: Evaluation_Data
The simulation experience augmented integration of basic science and clinical immunology	The simulation case enhanced my knowledge and understanding of primary immunodeficiency diseases	The simulation experience reinforced my clinical reasoning skills	Reflecting on and discussing the simulation via debrief with faculty enhanced my learning
5	5	5	5
5	5	5	5
4	4	3	4
5	5	5	5
5	5	5	5
4	4	4	4
4	4	4
4	3	3	5
4	3	2	5
5	5	5	4
3	3	2	3
4	4	4	5
5	5	5	5
4	4	4	4
4	4	4	4
4	4	4	4
5	5	5	5
5	5	5	5
5	5	5	5
5	5	5	5
5	5	5	5
4	4	4	5
4	4	4	4
4	4	4	5
4	4	4	4
3	3	3	4
4	4	4	4
4	4	4	5
5	5	5	5
4	4	4	4
3	3	3	3
5	5	5	5
4	4	4	4
5	5	5	5
4	4	4	3
5	5	5	5
4	4	4	4
3	4	4	5
3	3	3	3
4	4	4	4
4	4	4	4
4	4	4	4
4	4	4	4
5	4	5	5
4	4	4	4
5	5	5	5
5	5	5	5
5	5	5	5
4	5	4	5
2	1	2	2
5	5	5	5
4	4	4	4
3	4	5	5
4	4	4	4
5	5	5	5
5	5	5	5
4	4	4	4
5	3	4	2
4	4	4	4
4	5	4	5
5	5	5	5
5	5	5	5
4	4	4	4
4	4	4	4
2	4	4	5
4	4	5	4
4	4	4	4
5	5	5	4
4	4	4	4
5	5	5	5
3	3	3	3
4	4	4	4
4	4	4	5
5	5	4	5
4	4	4	4
5	5	5	5
5	5	5	5
5	5	5	5
5	4	4	5
4	4	2	5
4	4	4	4
4	4	4	4
5	5	5	5
4	4	4	5
4	4	4	4
4	4	4	4
4	4	4	4
5	5	5	5
4	4	4	4
5	5	5	5
5	5	5	5
3	3	4	3
5	5	5	5
5	5	5	5
5	5	5	5
4	4	4	4
5	5	4	5
5	5	5	5

## Sheet: Test_Score
Time	Testscore
Pre	2
Pre	5
Pre	6
Pre	4
Pre	5
Pre	5
Pre	5
Pre	4
Pre	3
Pre	5
Pre	6
Pre	3
Pre	5
Pre	5
Pre	5
Pre	7
Pre	6
Pre	8
Pre	7
Pre	2
Pre	5
Pre	9
Pre	1
Pre	3
Pre	4
Pre	4
Pre	3
Pre	6
Pre	3
Pre	3
Pre	7
Pre	5
Pre	5
Post	2
Post	6
Post	5
Post	7
Post	11
Post	4
Post	6
Post	4
Post	3
Post	8
Post	9
Post	3
Post	6
Post	5
Post	3
Post	6
Post	9
Post	5
Post	4
Post	2
Post	4
Post	6
Post	3
Post	5
Post	3
Post	8
Post	5
Post	6
Post	8
Post	8
Post	4
Post	6
Post	8
Post	9
Post	11
Post	4
Post	9
Post	10
Post	6
Post	5
Post	5
Post	4
Post	9
Post	5
Post	3
Post	6
Post	4
Post	7
Post	4
Post	5
Post	5
Post	4
Post	4
Post	8
Post	9
Post	7
Post	8
Post	4
Post	5
Post	6
Post	7
Post	7
Post	7
Post	8
Post	5
Post	7
Post	3
Post	3
Post	6
