# Supplementary material for: Utilization of high-fidelity simulation to address challenges with the basic science immunology education of preclinical medical students
Source: BMC Med Educ. 2019 Sep 14;19:352. doi: 10.1186/s12909-019-1786-5 (PMC6744639; doi:10.1186/s12909-019-1786-5)
Supplement: Supplementary file 4 — OSCE Raw Scores for Pre and Post Simulation Cohorts. Raw scores on the OSCE question Data is arranged by pre-simulation and post-simulation cohorts of students. Scores may range from 1 to 12 points. (XLSX 11 kb) [file 12909_2019_1786_MOESM4_ESM.xlsx]

## Sheet: Sheet1
(Pre-SIM) score out 12	(Post-SIM day 1) score out of 12	(Post-SIM day 2)score our of 12
2	2	11
5	6	4
6	5	9
4	7	10
5	11	6
5	4	5
5	6	5
4	4	4
3	3	9
5	8	5
6	9	3
3	3	6
5	6	4
5	5	7
5	3	4
7	6	5
6	9	5
8	5	4
7	4	4
2	2	8
5	4	9
9	6	7
1	3	8
3	5	4
4	3	5
4	8	6
3	5	7
6	6	7
3	8	7
3	8	8
7	4	5
5	6	7
5	8	3
	9	3
		6
